# Supplementary material for: A comparative analysis exposes an amplification delay distinctive to SARS-CoV-2 Omicron variants of clinical and public health relevance
Source: Emerg Microbes Infect. 2022 Dec 24;12(1):2154617. doi: 10.1080/22221751.2022.2154617 (PMC9793939; doi:10.1080/22221751.2022.2154617)
Supplement: Supplemental Material [file TEMI_A_2154617_SM8442.zip]

Archive with 7 entries (7 files):
- Brown_etal_SM_11182022_EMI (1).docx
- Sup_Fig_1_11162022.jpg
- Sup_Fig_2_11162022.jpg
- Sup_Fig_3_11162022.jpg
- Sup_Table_1_11162022.docx
- Sup_Table_2_11162022.docx
- Supp_Data_1_11162022.txt
