# Supplementary material for: A comparative analysis exposes an amplification delay distinctive to SARS-CoV-2 Omicron variants of clinical and public health relevance
Source: Emerg Microbes Infect. 2022 Dec 24;12(1):2154617. doi: 10.1080/22221751.2022.2154617 (PMC9793939; doi:10.1080/22221751.2022.2154617)
Supplement: Supplemental Material [file TEMI_A_2154617_SM8442.zip › Supp_Data_1_11162022.txt]

#code for aligning SARS-CoV-2 whole genome sequences including Omicron
#for running four separate FASTA files with up to 10000 sequences each

#download DECIPHER 
#do this only once

if (!requireNamespace("BiocManager", quietly=TRUE))
  install.packages("BiocManager")
BiocManager::install("DECIPHER")

#load the DECIPHER library in R
#do this every time you restart R studio
library(DECIPHER)

#VT COVID-19 primers
SKNF<-DNAStringSet("GCTGCAATCGTGCTACAACT")
SKNR<-DNAStringSet("TGAACTGTTGCGACTACGTG")
SKEF<-DNAStringSet("TTCGGAAGAGACAGGTACGTT")
SKER<-DNAStringSet("CACACAATCGAAGCGCAGTA")
SKSF<-DNAStringSet("GCTGGTGCTGCAGCTTATTA")
SKSR<-DNAStringSet("AGGGTCAAGTGCACAGTCTA")

SKEF_omicron<-DNAStringSet("TTCGGAAGAGATAGGTACGTT")

#generate reverse complement of VT COVID-19 reverse primers
SKNRrev<-reverseComplement(DNAStringSet(SKNR))
SKERrev<-reverseComplement(DNAStringSet(SKER))
SKSRrev<-reverseComplement(DNAStringSet(SKSR))

db<-"<<FASTA file>>" #setup a database 
<<FASTA file>><-"<<FASTA file>>" #locate sequences in FASTA file, must be .fas  
Seqs2DB(<<FASTA file>>, "FASTA", db, "GISAID") # add sequences to database

#Split, align & merge alignments for each FASTA file of 10000 sequence max

dna0 <- SearchDB(db, limit=1000) # the first 1000 sequences
dna0<-RemoveGaps(dna0,"all") #remove gaps prior to alignment
DNA0<-AlignSeqs(dna0)#align 1000 sequences
writeXStringSet(DNA0,"DNA0.fas") #save subset alignments
cs0<-ConsensusSequence(DNA0)
writeXStringSet(cs0, "cs0.fas")

dna1 <- SearchDB(db, limit="1000,1000") # the next 1000 sequences
dna1<-RemoveGaps(dna1,"all") #remove gaps prior to alignment
DNA1<-AlignSeqs(dna1) #align 1000 sequences
writeXStringSet(DNA1,"DNA1.fas") #save subset alignments
cs1<-ConsensusSequence(DNA1)
writeXStringSet(cs1, "cs1.fas")

dna2 <- SearchDB(db, limit="2000,1000") # the next 1000 sequences
dna2<-RemoveGaps(dna2,"all")
DNA2<-AlignSeqs(dna2)
writeXStringSet(DNA2,"DNA2.fas") #save subset alignments
cs2<-ConsensusSequence(DNA2)
writeXStringSet(cs2, "cs2.fas")

dna3 <- SearchDB(db, limit="3000,1000") # the next 1000 sequences
dna3<-RemoveGaps(dna3,"all")
DNA3<-AlignSeqs(dna3)
writeXStringSet(DNA3,"DNA3.fas") #save subset alignments
cs3<-ConsensusSequence(DNA3)
writeXStringSet(cs3, "cs3.fas")

dna4 <- SearchDB(db, limit="4000,1000") # the next 1000 sequences
dna4<-RemoveGaps(dna4,"all")
DNA4<-AlignSeqs(dna4)
writeXStringSet(DNA4,"DNA4.fas")
cs4<-ConsensusSequence(DNA4)
writeXStringSet(cs4, "cs4.fas")

dna5 <- SearchDB(db, limit="5000,1000") # the next 1000 sequences
dna5<-RemoveGaps(dna5,"all")
DNA5<-AlignSeqs(dna5)
writeXStringSet(DNA5,"DNA5.fas")
cs5<-ConsensusSequence(DNA5)
writeXStringSet(cs5, "cs5.fas")

dna6 <- SearchDB(db, limit="6000,1000") # the next 1000 sequences
dna6<-RemoveGaps(dna6,"all")
DNA6<-AlignSeqs(dna6)
writeXStringSet(DNA6,"DNA6.fas")
cs6<-ConsensusSequence(DNA6)
writeXStringSet(cs6, "cs6.fas")

dna7 <- SearchDB(db, limit="7000,1000") # the next 1000 sequences
dna7<-RemoveGaps(dna7,"all")
DNA7<-AlignSeqs(dna7)
writeXStringSet(DNA7,"DNA7.fas")
cs7<-ConsensusSequence(DNA7)
writeXStringSet(cs7, "cs7.fas")

dna8 <- SearchDB(db, limit="8000,1000") # the next 1000 sequences
dna8<-RemoveGaps(dna8,"all")
DNA8<-AlignSeqs(dna8)
writeXStringSet(DNA8,"DNA8.fas")
cs8<-ConsensusSequence(DNA8)
writeXStringSet(cs8, "cs8.fas")

dna9 <- SearchDB(db, limit="9000,1000") # the next 1000 sequences
dna9<-RemoveGaps(dna9,"all")
DNA9<-AlignSeqs(dna9)
writeXStringSet(DNA9,"DNA9.fas")
cs9<-ConsensusSequence(DNA9)
writeXStringSet(cs9, "cs9.fas")

RefSeq<-"RefSeq.fas" #locate the reference sequence (NC_045512.2)
RefSeq<-readDNAStringSet(RefSeq)

#align subsets two at a time
ALIGN<-AlignProfiles(RefSeq,DNA0) #merge two alignments
writeXStringSet(ALIGN,"ALIGN.fas") #save the new alignment

ALIGN<-AlignProfiles(ALIGN,DNA1) #merge two alignments
writeXStringSet(ALIGN,"ALIGN.fas") #save the new alignment

ALIGN<-AlignProfiles(ALIGN,DNA2) #merge two alignments
writeXStringSet(ALIGN,"ALIGN.fas") #save the new alignment

ALIGN<-AlignProfiles(ALIGN,DNA3) #merge two alignments
writeXStringSet(ALIGN,"ALIGN.fas") #save the new alignment

ALIGN<-AlignProfiles(ALIGN,DNA4) #merge two alignments
writeXStringSet(ALIGN,"ALIGN.fas") #save the new alignment

ALIGN<-AlignProfiles(ALIGN,DNA5) #merge two alignments
writeXStringSet(ALIGN,"ALIGN.fas") #save the new alignment

ALIGN<-AlignProfiles(ALIGN,DNA6) #merge two alignments
writeXStringSet(ALIGN,"ALIGN.fas") #save the new alignment

ALIGN<-AlignProfiles(ALIGN,DNA7) #merge two alignments
writeXStringSet(ALIGN,"ALIGN.fas") #save the new alignment

ALIGN<-AlignProfiles(ALIGN,DNA8) #merge two alignments
writeXStringSet(ALIGN,"ALIGN.fas") #save the new alignment

ALIGN<-AlignProfiles(ALIGN,DNA9) #merge two alignments
writeXStringSet(ALIGN,"ALIGN.fas") #save the new alignment

#create and use the consensus sequence to locate oligos in the alignments
CS<-ConsensusSequence(ALIGN)  #create consensus sequence
writeXStringSet(CS,"CS.fas")

CS<-"CS.fas"
CS<-readDNAStringSet(CS)

#view alignment with VT COVID-19 primers highlighted
BrowseSeqs(CS,patterns = c(SKNF, SKNRrev, SKEF, SKERrev, SKSF, SKSRrev))

#STOP HERE 

#Check that consensus sequences lack insertions in the primer binding regions
#If needed, run the code below to find the insertion(s)
#Otherwise, rename the first ALIGN.fas file to ALIGN1.fas
#And repeat the above code three more times and change the ALIGN.fas files to ALIGN2.fas, ALIGN3.fas and ALIGN4.fas

#use codes for searching for sequences with insertions
#once located, remove the sequence from FASTA file, realign the subset using the code above
#will need to locate primers in sequences with insertion separately 

cs0<-"cs0.fas"
cs0<-readDNAStringSet(cs0)
BrowseSeqs(cs0,patterns = c(SKNF, SKNRrev, SKEF, SKERrev, SKSF, SKSRrev))

cs1<-"cs1.fas"
cs1<-readDNAStringSet(cs1)
BrowseSeqs(cs1,patterns = c(SKNF, SKNRrev, SKEF, SKERrev, SKSF, SKSRrev))

cs2<-"cs2.fas"
cs2<-readDNAStringSet(cs2)
BrowseSeqs(cs2,patterns = c(SKNF, SKNRrev, SKEF, SKERrev, SKSF, SKSRrev))

cs3<-"cs3.fas"
cs3<-readDNAStringSet(cs3)
BrowseSeqs(cs3,patterns = c(SKNF, SKNRrev, SKEF, SKERrev, SKSF, SKSRrev))

cs4<-"cs4.fas"
cs4<-readDNAStringSet(cs4)
BrowseSeqs(cs4,patterns = c(SKNF, SKNRrev, SKEF, SKERrev, SKSF, SKSRrev))

cs5<-"cs5.fas"
cs5<-readDNAStringSet(cs5)
BrowseSeqs(cs5,patterns = c(SKNF, SKNRrev, SKEF, SKERrev, SKSF, SKSRrev))

cs6<-"cs6.fas"
cs6<-readDNAStringSet(cs6)
BrowseSeqs(cs6,patterns = c(SKNF, SKNRrev, SKEF, SKERrev, SKSF, SKSRrev))

cs7<-"cs7.fas"
cs7<-readDNAStringSet(cs7)
BrowseSeqs(cs7,patterns = c(SKNF, SKNRrev, SKEF, SKERrev, SKSF, SKSRrev))

cs8<-"cs8.fas"
cs8<-readDNAStringSet(cs8)
BrowseSeqs(cs8,patterns = c(SKNF, SKNRrev, SKEF, SKERrev, SKSF, SKSRrev))

cs9<-"cs9.fas"
cs9<-readDNAStringSet(cs9)
BrowseSeqs(cs9,patterns = c(SKNF, SKNRrev, SKEF, SKERrev, SKSF, SKSRrev))


#STOP HERE & SAVE THE CODE & SWEEP R studio Environment and Console


#Wait until you have at least 4 alignments of <10000 sequences each before preceeding

#Obtain names of sequences from the four databases used; repeat for each of the four datasets

db<-"<<FASTA file>>" 
BrowseDB(db, maxChars = 500) #display database IDs plus Accession IDs

#use code below to merge the four alignments of 10000 sequences together

ALIGN1<-"ALIGNa.fas"
ALIGN1<-readDNAStringSet(ALIGN1)

ALIGN2<-"ALIGNb.fas"
ALIGN2<-readDNAStringSet(ALIGN2)

#align subsets two at a time
ALIGN<-AlignProfiles(ALIGN1,ALIGN2) #merge two alignments

ALIGN3<-"ALIGNc.fas"
ALIGN3<-readDNAStringSet(ALIGN3)

ALIGN<-AlignProfiles(ALIGN,ALIGN3) #merge two alignments

ALIGN4<-"ALIGNd.fas"
ALIGN4<-readDNAStringSet(ALIGN4)

ALIGN<-AlignProfiles(ALIGN,ALIGN4) #merge two alignments

ALIGN5<-"ALIGNo.fas"
ALIGN5<-readDNAStringSet(ALIGN5)

ALIGN<-AlignProfiles(ALIGN,ALIGN5) #merge two alignments

ALIGN6<-"ALIGNp.fas"
ALIGN6<-readDNAStringSet(ALIGN6)

ALIGN<-AlignProfiles(ALIGN,ALIGN6) #merge two alignments

writeXStringSet(ALIGN,"ALIGN.fas") #save the new alignment

#view alignment with VT COVID-19 primers highlighted
#create and use the consensus sequence to locate oligos in the alignements
CS<-ConsensusSequence(ALIGN)  #create consensus sequence
writeXStringSet(CS,"CS.fas")

CS<-"CS.fas"
CS<-readDNAStringSet(CS)

BrowseSeqs(CS,patterns = c(SKNF, SKNRrev, SKEF, SKERrev, SKSF, SKSRrev))

#trim alignments to primer binding sites
#find the first position of primer SKNF, add 19 to get end
g <- gregexpr(SKNF, CS) # returns a list
str(g)

#trim the alignment to just one oligo binding site (SKNF)
s<-subseq(ALIGN,<<start base from str(g)>>,<<start base +19>>)
BrowseSeqs(s, highlight = 1)

#find the first position of primer SKNR, add 19 to get end
g <- gregexpr(SKNRrev, CS) # returns a list
str(g)

#trim the alignment to primer SKNR
s<-subseq(ALIGN,<<start base from str(g)>>,<<start base +19>>)
s<-reverseComplement(s)
BrowseSeqs(s, highlight = 1)

#find the first position of primer SKEF, add 20 to get end
g <- gregexpr(SKEF, CS) # returns a list
str(g)

#If needed, find the first position of primer SKEF_omicron, add 20 to get end
g <- gregexpr(SKEF_omicron, CS) # returns a list
str(g)

#trim the alignment to primer SKEF
s<-subseq(ALIGN,<<start base from str(g)>>,<<start base +20>>)
BrowseSeqs(s, highlight = 1)

#find the first position of primer SKER, add 19 to get end
g <- gregexpr(SKERrev, CS) # returns a list
str(g)

#trim the alignment to primer SKER
s<-subseq(ALIGN,<<start base from str(g)>>,<<start base +19>>)
s<-reverseComplement(s)
BrowseSeqs(s, highlight = 1)

#find the first position of primer SKSF, add 19 to get end
g <- gregexpr(SKSF, CS) # returns a list
str(g)

#trim the alignment to primer SKSF
s<-subseq(ALIGN,<<start base from str(g)>>,<<start base +19>>)
BrowseSeqs(s, highlight = 1)

#find the first position of primer SKSR, add 19 to get end
g <- gregexpr(SKSRrev, CS) # returns a list
str(g)

#trim the alignment to primer SKSR
s<-subseq(ALIGN,<<start base from str(g)>>,<<start base +19>>)
s<-reverseComplement(s)
BrowseSeqs(s, highlight = 1)

#STOP HERE 
#copy and paste data into a spreadsheet or database for further analysis

#to calculate PCR efficiency for assay primers and for mismatches found to the assay primers

#for SKNF use code below, replace target sequences as needed

primer <- c("GCTGCAATCGTGCTACAACT",
            "GCTGCAATCGTGCTACAACT")

target <- reverseComplement(DNAStringSet(c("GCTGCAATCGTGCTACAACT",
                                           "<<enter mismatched sequence>>")))

CalculateEfficiencyPCR(primer,
                       target,
                       temp=60,
                       P=2e-7,
                       ions=0.05,
                       batchSize = 1000,
                       taqEfficiency = TRUE,
                       maxDistance = 0.4,
                       maxGaps = 2,
                       processors = 1)

#for SKNR use code below, replace target sequences as needed

primer <- c("TGAACTGTTGCGACTACGTG",
            "TGAACTGTTGCGACTACGTG")

target <- reverseComplement(DNAStringSet(c("TGAACTGTTGCGACTACGTG",
                                           "<<enter mismatched sequence>>")))

CalculateEfficiencyPCR(primer,
                       target,
                       temp=60,
                       P=2e-7,
                       ions=0.05,
                       batchSize = 1000,
                       taqEfficiency = TRUE,
                       maxDistance = 0.4,
                       maxGaps = 2,
                       processors = 1)

#for SKEF use code below, replace target sequences as needed

primer <- c("TTCGGAAGAGACAGGTACGTT",
            "TTCGGAAGAGACAGGTACGTT")

target <- reverseComplement(DNAStringSet(c("TTCGGAAGAGACAGGTACGTT",
                                           "<<enter mismatched sequence>>")))

CalculateEfficiencyPCR(primer,
                       target,
                       temp=60,
                       P=2e-7,
                       ions=0.05,
                       batchSize = 1000,
                       taqEfficiency = TRUE,
                       maxDistance = 0.4,
                       maxGaps = 2,
                       processors = 1)

#for SKER use code below, replace target sequences as needed

primer <- c("CACACAATCGAAGCGCAGTA",
            "CACACAATCGAAGCGCAGTA")

target <- reverseComplement(DNAStringSet(c("CACACAATCGAAGCGCAGTA",
                                           "<<enter mismatched sequence>>")))

CalculateEfficiencyPCR(primer,
                       target,
                       temp=60,
                       P=2e-7,
                       ions=0.05,
                       batchSize = 1000,
                       taqEfficiency = TRUE,
                       maxDistance = 0.4,
                       maxGaps = 2,
                       processors = 1)

#for SKSF use code below, replace target sequences as needed

primer <- c("GCTGGTGCTGCAGCTTATTA",
            "GCTGGTGCTGCAGCTTATTA")

target <- reverseComplement(DNAStringSet(c("GCTGGTGCTGCAGCTTATTA",
                                           "<<enter mismatched sequence>>")))

CalculateEfficiencyPCR(primer,
                       target,
                       temp=60,
                       P=2e-7,
                       ions=0.05,
                       batchSize = 1000,
                       taqEfficiency = TRUE,
                       maxDistance = 0.4,
                       maxGaps = 2,
                       processors = 1)

#for SKSR use code below, replace target sequences as needed

primer <- c("AGGGTCAAGTGCACAGTCTA",
            "AGGGTCAAGTGCACAGTCTA")

target <- reverseComplement(DNAStringSet(c("AGGGTCAAGTGCACAGTCTA",
                                           "<<enter mismatched sequence>>")))

CalculateEfficiencyPCR(primer,
                       target,
                       temp=60,
                       P=2e-7,
                       ions=0.05,
                       batchSize = 1000,
                       taqEfficiency = TRUE,
                       maxDistance = 0.4,
                       maxGaps = 2,
                       processors = 1)


#for new SKEF primer designs


#for E1-Om-1 use code below, replace target sequences as needed

primer <- c("CGTTTCGGAAGAGACAGGTACGTTA",
            "CGTTTCGGAAGAGACAGGTACGTTA")

target <- reverseComplement(DNAStringSet(c("CGTTTCGGAAGAGACAGGTACGTTA",
					"<<enter mismatched sequence>>")))

CalculateEfficiencyPCR(primer,
                       target,
                       temp=60,
                       P=2e-7,
                       ions=0.05,
                       batchSize = 1000,
                       taqEfficiency = TRUE,
                       maxDistance = 0.4,
                       maxGaps = 2,
                       processors = 1)


#for E1-Om-2 use code below, replace target sequences as needed

primer <- c("CGTTTCGGAAGAGACAGGTACGTT",
            "CGTTTCGGAAGAGACAGGTACGTT")

target <- reverseComplement(DNAStringSet(c("CGTTTCGGAAGAGACAGGTACGTT",
                                           "<<enter mismatched sequence>>")))

CalculateEfficiencyPCR(primer,
                       target,
                       temp=60,
                       P=2e-7,
                       ions=0.05,
                       batchSize = 1000,
                       taqEfficiency = TRUE,
                       maxDistance = 0.4,
                       maxGaps = 2,
                       processors = 1)


#for E1-WuOm-1 use code below, replace target sequences as needed

primer <- c("CGTTTCGGAAGAGACAGGTACGTTA",
            "CGTTTCGGAAGAGACAGGTACGTTA")

target <- reverseComplement(DNAStringSet(c("CGTTTCGGAAGAGACAGGTACGTTA",
                                           "<<enter mismatched sequence>>")))

CalculateEfficiencyPCR(primer,
                       target,
                       temp=60,
                       P=2e-7,
                       ions=0.05,
                       batchSize = 1000,
                       taqEfficiency = TRUE,
                       maxDistance = 0.4,
                       maxGaps = 2,
                       processors = 1)


#for E1-WuOm-2 use code below, replace target sequences as needed

primer <- c("CGTTTCGGAAGAGACAGGTACGTT",
            "CGTTTCGGAAGAGATAGGTACGTT")

target <- reverseComplement(DNAStringSet(c("CGTTTCGGAAGAGACAGGTACGTT",
                                           "<<enter mismatched sequence>>")))

CalculateEfficiencyPCR(primer,
                       target,
                       temp=60,
                       P=2e-7,
                       ions=0.05,
                       batchSize = 1000,
                       taqEfficiency = TRUE,
                       maxDistance = 0.4,
                       maxGaps = 2,
                       processors = 1)

#normalize calculated PCR efficiency to the perfectly matched template
